# Supplementary material for: Two-Stage Categorization in Brand Extension Evaluation: Electrophysiological Time Course Evidence
Source: PLoS One. 2014 Dec 1;9(12):e114150. doi: 10.1371/journal.pone.0114150 (PMC4250186; doi:10.1371/journal.pone.0114150)
Supplement: Table S1 — The data of P2 in the experiment 1. It includes the mean amplitude in the time window of 150 ms to 250 ms for three categories (Beverage, Snack and Household appliance) at F3, Fz, F4, FC3, FCz, FC4, C3, Cz and C4 electrodes. (XLSX) [file pone.0114150.s001.xlsx]

## Sheet: Sheet1
Categories	Beverage Category									Snack Category									Household appliance Category
electrode	F3	Fz	F4	FC3	FCz	FC4	C3	Cz	C4	F3	Fz	F4	FC3	FCz	FC4	C3	Cz	C4	F3	Fz	F4	FC3	FCz	FC4	C3	Cz	C4
Subject-1	2.34115	2.37506	2.47188	2.34438	2.65756	2.52192	1.39106	2.87035	3.59243	3.56562	3.62165	3.77805	3.52327	3.73443	3.79746	1.99639	3.10863	3.69675	2.17796	2.20364	2.51683	2.18546	2.82789	2.60878	3.25013	2.56532	3.97245
Subject-2	0.705693	1.57176	1.63349	3.27666	3.84028	2.62328	4.08027	4.94405	3.4509	3.02439	1.75676	1.1598	3.85411	3.62183	2.31034	5.2512	4.48262	3.18131	3.3604	2.59771	2.29302	4.5946	4.3292	2.91855	5.56728	4.99111	3.60285
Subject-3	8.76943	9.64015	8.29995	6.52389	7.71664	6.8422	5.14173	5.84679	5.30854	6.69636	6.85073	6.94728	5.19351	5.86702	5.79375	4.13744	4.45783	4.86016	9.81808	10.1015	9.47119	7.54902	7.79716	7.34047	5.97981	5.45943	5.58736
Subject-4	-0.418486	0.091439	-0.537281	-0.068209	1.50835	1.46513	0.573691	1.66533	1.86929	-0.143057	0.770047	0.37529	0.046915	0.339942	1.15882	-0.114205	0.057116	0.646158	1.45672	1.92114	1.20627	1.08211	1.61753	1.19977	0.419615	0.258761	1.08908
Subject-5	6.15862	6.8778	6.60598	6.3543	6.74995	5.57196	4.26692	5.0774	4.27586	6.01797	6.75306	6.48635	6.13558	7.37593	6.12122	4.55826	6.06018	5.88019	5.78717	6.96855	6.82367	5.83615	7.29274	5.90189	2.9532	4.9422	4.82536
Subject-6	5.66764	5.10514	4.44998	4.26811	4.64787	3.93167	3.26304	3.4817	3.009	4.35127	4.55104	3.67819	4.24704	4.21389	3.83608	4.69893	4.28945	3.83792	9.10413	8.58538	7.26003	8.10376	7.44595	5.9309	7.07127	6.73496	5.45079
Subject-7	-2.45676	-3.07652	-2.5746	-2.36408	-2.28451	-1.31927	-1.09346	-1.12191	-0.688979	-2.98555	-2.22091	-2.29655	-2.09065	-2.07961	-1.04375	-1.45206	-1.42628	-0.937184	-1.55243	-1.34038	-0.488976	-0.416164	-0.388556	-0.28186	0.828127	0.480613	-0.033027
Subject-8	1.61693	2.52588	3.17341	1.74009	3.17549	3.52894	1.34907	2.61182	-0.125598	1.48536	1.74736	1.83793	2.42322	2.3318	0.400159	1.68753	2.17353	2.62241	1.92143	2.63219	1.83639	2.70457	3.81025	2.79361	1.87092	3.75731	1.90265
Subject-9	4.17601	4.29712	5.42435	4.22011	4.56357	4.50563	3.08349	2.69493	2.51735	5.24963	5.57956	6.24619	4.58141	4.38892	5.06219	2.74854	2.85238	2.98171	8.00556	8.81086	8.34949	7.61942	7.20368	6.71834	5.70603	4.78225	4.68152
Subject-10	-0.233282	-0.137135	0.674932	0.728922	0.505954	1.13037	0.350245	0.224519	0.92845	0.714851	0.883421	1.68578	1.79581	1.50051	1.66956	1.78315	2.23781	1.7858	0.20831	0.590667	1.86141	1.09883	1.52121	2.54204	1.61631	1.84868	2.47703
Subject-11	0.790412	0.313007	-0.029822	0.889893	0.500585	0.231356	0.712114	1.31783	1.00372	0.072546	1.16849	1.68179	0.111851	1.20481	1.3177	-0.0997	0.98711	1.54996	1.43761	0.149663	1.68968	1.41536	-0.524142	0.673277	0.73834	0.014118	0.530101
Subject-12	1.75537	2.00585	2.04224	1.76371	2.27898	2.46479	1.79707	3.2322	3.08315	4.26769	4.04958	4.07542	4.26624	4.97518	3.80151	4.29207	5.28535	4.48921	4.97117	4.68748	4.67614	4.95861	5.19849	4.21275	4.99984	4.7463	4.33605
Subject-13	0.401205	1.67479	1.27511	0.531863	2.42463	3.09551	3.39035	3.69641	4.09328	-1.28713	-2.9498	-1.73303	-1.27729	-1.88547	-2.95819	-1.61227	-1.69919	-1.71076	2.64772	2.6019	1.47513	2.6014	3.23494	1.12091	3.77257	3.38738	2.81421
Subject-14	3.19411	4.21678	2.6453	2.06648	1.98828	0.349359	1.09258	0.984652	0.310892	-0.236437	-0.417426	-0.232463	-0.081851	-0.42305	-1.49853	0.010443	-0.591436	-1.51197	2.66789	2.93031	2.46639	2.52752	2.60901	1.16218	1.33558	0.710722	1.15583
Subject-15	3.03673	2.62676	2.30773	2.15415	1.9957	1.80631	1.97888	1.14613	1.10742	1.5954	1.54365	0.479406	0.76297	1.10181	0.842846	0.775478	0.969345	0.928362	2.80567	3.84553	3.23747	2.15217	3.01294	2.43232	2.32372	2.7367	2.82128
Subject-16	3.65732	4.95931	4.7675	3.3397	6.29999	4.81411	3.0555	5.23029	4.78357	4.32984	4.61765	4.78942	4.06909	6.31506	4.2897	3.92544	5.47532	4.29283	5.49695	5.48518	5.57205	5.30692	6.24755	5.95157	5.00493	5.85919	5.78449
Subject-17	3.57118	3.96056	3.72241	3.7838	4.70836	3.41741	4.88266	4.76004	3.91838	2.91474	2.92731	2.51329	3.11789	3.47206	2.83377	3.43923	4.16534	2.25718	2.33677	3.19972	2.81404	4.23681	3.79065	4.42209	3.68832	3.79137	3.03479
