# Supplementary material for: Two-Stage Categorization in Brand Extension Evaluation: Electrophysiological Time Course Evidence
Source: PLoS One. 2014 Dec 1;9(12):e114150. doi: 10.1371/journal.pone.0114150 (PMC4250186; doi:10.1371/journal.pone.0114150)
Supplement: Table S3 — The data of P2 in the experiment 2. It includes the mean amplitude in the time window of 140 ms to 200 ms for subcategory and major-category product names at F3, Fz, F4, FC3, FCz, FC4, C3, Cz and C4 electrodes. (XLSX) [file pone.0114150.s003.xlsx]

## Sheet: Sheet1
Categories	Subcategory product names									Major-category product names
electrode	F3	Fz	F4	FC3	FCz	FC4	C3	Cz	C4	F3	Fz	F4	FC3	FCz	FC4	C3	Cz	C4
Subject-1	-1.79554	-1.73438	-0.79752	-1.04359	-0.169769	0.443371	-0.316895	0.64835	1.88459	-0.556169	-0.915311	-1.0059	-0.323991	0.3208	0.414191	-0.290108	0.250949	2.01083
Subject-2	-1.28075	-1.26387	-1.17685	-0.169589	-0.524432	0.0943505	0.471106	0.0120095	1.05834	1.1981	1.96754	1.9737	1.86999	2.8695	3.72686	3.13613	3.92199	4.42403
Subject-3	-0.25218	0.585975	0.244787	0.314615	0.821911	0.227288	1.62136	1.21681	-1.18167	0.0700735	-0.0143025	0.0041615	1.42692	0.615213	-0.28919	2.28789	1.21985	-0.939234
Subject-4	0.752525	-0.0207405	0.151425	0.576928	0.755992	0.29217	0.330861	-0.209885	0.0442785	-1.86591	-2.89251	-1.93911	-1.64697	-1.87946	-2.28456	-1.82225	-2.01938	-2.05346
Subject-5	-0.833167	-0.265513	-0.335149	0.477607	-0.605039	-0.271676	-0.342937	-0.954555	-0.990113	1.15338	-0.0705915	1.70433	0.619132	0.28648	1.66283	1.4594	0.188931	0.975409
Subject-6	5.08268	5.33578	7.2252	3.44056	3.8437	5.37645	-0.139434	1.95868	3.00798	4.55563	2.92005	4.11419	2.42856	2.1378	3.57849	-0.261989	0.816687	0.800824
Subject-7	1.29038	1.30553	1.87082	2.35525	1.72698	2.48185	2.16067	2.06628	3.43376	1.36157	1.26387	1.83466	2.15291	1.79841	2.5646	1.80714	1.74212	2.67734
Subject-8	0.321254	2.32435	1.18467	1.03176	1.79357	1.58298	0.400285	1.02198	1.90349	4.45627	7.02218	4.98696	4.7822	5.24498	5.89153	4.08395	5.13333	4.77094
Subject-9	2.5842	2.03675	1.7935	3.56806	2.60141	2.27228	4.87139	3.44228	2.79596	4.29629	4.1037	3.73856	5.42471	4.9997	4.82623	6.03817	6.49715	5.44302
Subject-10	5.88526	5.91024	5.28188	5.13182	4.71358	4.54048	3.72502	3.12757	3.49736	6.63877	6.381	4.70679	6.81585	5.6736	6.16403	4.26491	2.47456	4.06328
Subject-11	4.69698	3.30524	4.13384	5.99589	4.05915	4.25991	4.67509	3.34306	2.09587	7.77325	7.63035	7.14412	9.36273	7.21256	6.57104	7.15256	4.42023	3.88576
Subject-12	-0.846595	-0.668862	-1.58096	-0.354308	-1.62044	-0.784016	-1.57227	-3.35207	-0.331959	-0.990762	-1.787	-1.52905	-1.94891	-2.28583	-0.830098	-3.09473	-4.35509	-0.33174
Subject-13	-2.66543	-5.0909	-3.97824	-2.63332	-3.99522	-3.0288	-2.55665	-2.64252	-2.28681	-1.63984	-2.85355	-1.86008	-1.50277	-2.19933	-1.87433	-1.44501	-0.895348	-0.897677
Subject-14	3.74756	2.29931	4.52969	5.17806	3.13009	4.88405	4.33827	3.55314	3.94547	4.70571	4.67486	4.81361	5.6398	4.31934	5.443	4.04606	2.58809	3.78185
