# Supplementary material for: Two-Stage Categorization in Brand Extension Evaluation: Electrophysiological Time Course Evidence
Source: PLoS One. 2014 Dec 1;9(12):e114150. doi: 10.1371/journal.pone.0114150 (PMC4250186; doi:10.1371/journal.pone.0114150)
Supplement: Table S4 — The data of N400 in the experiment 2. It includes the mean amplitude in the time window of 200 ms to 400 ms for subcategory and major-category product names at F3, Fz, F4, FC3, FCz, FC4, C3, Cz, C4, CP3, CPz, CP4, P3, Pz and P4 electrodes. (XLSX) [file pone.0114150.s004.xlsx]

## Sheet: Sheet1
Categories	Subcategory product names															Major-category product names
electrode	F3	Fz	F4	FC3	FCz	FC4	C3	Cz	C4	CP3	CPz	CP4	P3	Pz	P4	F3	Fz	F4	FC3	FCz	FC4	C3	Cz	C4	CP3	CPz	CP4	P3	Pz	P4
Subject-1	-3.09051	-3.32787	-1.58742	-2.53323	-1.6664	-0.151421	-1.59187	-0.162328	1.76581	0.778679	1.72475	5.15769	4.29845	2.33818	7.58931	-2.27154	-2.4733	-2.22978	-1.94169	-0.590238	-0.270655	-0.924141	-0.321483	2.46259	0.731959	1.31493	5.15719	4.31952	2.7782	6.84411
Subject-2	-3.27736	-3.74136	-3.17582	-2.81854	-3.18692	-2.58848	-1.53188	-1.81429	-0.979196	-0.572785	0.736082	0.700754	1.6384	1.73919	4.64108	-2.80725	-2.74928	-2.08195	-2.92427	-2.10794	-0.633422	-0.17873	0.394056	0.814105	0.771775	2.62901	2.95273	3.09123	3.90525	5.73544
Subject-3	-8.14411	-7.26479	-6.1772	-8.77976	-6.7707	-5.21573	-6.80913	-5.89202	-5.91888	-2.4555	-3.29257	-4.32647	1.41553	-2.33125	-1.66571	-5.93669	-5.46263	-4.30015	-5.27213	-4.04516	-3.71059	-3.17919	-2.31345	-2.12497	0.229211	-1.05396	1.01458	3.45033	0.694624	1.83385
Subject-4	-5.04871	-6.79846	-4.09607	-6.099	-7.93624	-5.09604	-4.23589	-7.97466	-4.78169	-2.56997	-5.2123	-2.56497	2.12022	-2.73842	1.44498	-7.11501	-9.04998	-6.11181	-7.39355	-10.0884	-6.95544	-4.5398	-7.52081	-4.88112	-1.6224	-4.2465	-2.00099	2.82349	-1.11571	0.772982
Subject-5	-7.94644	-9.16536	-7.23169	-7.25496	-10.1152	-8.06963	-5.0562	-8.41581	-5.25487	-3.66275	-5.51841	-2.14599	0.682118	-3.63771	2.18057	-5.64641	-7.54419	-4.33072	-6.84398	-7.67565	-4.29292	-2.88407	-6.01579	-1.62218	-2.6723	-3.81254	1.0967	3.02954	-1.19112	5.36839
Subject-6	2.71492	0.710179	3.76734	1.5853	0.708952	1.49469	1.57511	2.14673	2.34819	1.936	3.43788	3.83456	2.97995	4.43921	3.83462	3.75552	0.06936	3.17633	2.01597	1.1305	1.61523	3.44611	2.71264	1.44648	4.49333	3.99253	3.81888	3.62409	5.07553	3.74663
Subject-7	-2.28029	-1.53194	-0.528078	-1.15699	-0.408703	0.445138	0.804589	1.34934	3.21965	2.93857	3.63191	6.83043	4.96411	5.07624	7.0349	-2.2845	-1.51121	0.09177	-1.4167	-0.757271	0.837009	0.348836	0.281659	2.77997	2.25432	2.97317	4.64298	3.64018	4.04807	6.41453
Subject-8	-7.81313	-9.9916	-9.03922	-8.69007	-11.242	-10.2056	-5.67028	-10.8739	-8.07483	-3.45143	-7.1377	-5.26542	3.14441	-2.93767	-0.68962	-3.85184	-4.46242	-5.07195	-4.61139	-8.09005	-5.83989	-1.83504	-7.29507	-5.8284	0.0990255	-4.35729	-3.06766	4.90096	0.755972	4.39531
Subject-9	-2.10046	-3.26993	-2.06453	-1.02562	-2.98869	-1.60553	1.34916	-1.18834	0.0359255	4.50468	2.20686	3.45372	5.67665	5.72117	6.06921	0.234529	-0.717437	0.631471	1.27673	0.257202	1.67357	3.45222	2.96804	3.88744	5.9956	4.91105	4.4063	7.42237	7.41893	7.87765
Subject-10	0.553348	-0.344259	0.763219	-0.958909	-1.96458	-1.60255	-0.708719	-2.22924	-1.16398	0.572519	-2.07801	-1.68748	1.7109	-2.60374	-1.363	1.50548	0.0336445	-0.143338	0.782477	-1.05027	0.797971	0.293949	-2.46607	0.17198	2.63911	0.44847	-0.658918	2.5942	-2.81392	-0.299654
Subject-11	0.96216	-0.999788	0.0221715	1.47496	-1.39955	0.093669	1.8204	-1.77174	-0.693552	0.085468	-1.26446	0.227438	1.80585	-1.49897	0.0794215	2.15704	1.57199	2.15697	3.28264	1.59033	1.92998	5.74143	1.11762	1.73402	0.533567	4.28746	2.86099	4.10575	1.3097	2.78136
Subject-12	-2.11559	-3.07735	-2.10682	-2.17921	-3.75897	-1.18926	-3.57495	-5.45031	1.12137	-3.96361	-6.24033	2.80683	1.51731	-4.74339	5.20737	-1.92085	-3.20433	-2.1255	-3.21662	-3.82323	-2.21808	-6.75367	-6.34269	-0.158691	-6.23434	-6.33322	2.67537	-1.27089	-6.36615	6.40441
Subject-13	-8.1542	-10.0381	-7.85316	-7.39337	-8.55352	-5.3506	-4.95742	-5.05272	-3.09635	-1.08095	-0.109018	0.435831	5.21733	4.33413	5.80559	-7.68175	-8.22444	-6.1916	-5.77098	-6.15542	-4.59961	-3.23413	-2.09894	-1.97983	-0.8739	1.87938	1.94085	6.03997	5.31088	6.92809
Subject-14	1.19289	0.108336	3.0001	3.54483	2.09447	4.0979	4.41074	3.63806	3.71335	6.96411	4.41273	4.48612	7.3594	5.0967	7.14871	-0.807045	-0.675743	-0.329973	1.48567	-0.16522	1.88278	3.24069	0.884828	2.24974	6.13865	4.96054	3.13849	7.39093	5.84228	8.52949
